# Supplementary material for: The expression of small RNAs in exosomes of follicular fluid altered in human polycystic ovarian syndrome
Source: PeerJ. 2020 Feb 19;8:e8640. doi: 10.7717/peerj.8640 (PMC7035867; doi:10.7717/peerj.8640)
Supplement: Supplemental Information 1 [file peerj-08-8640-s001.txt]

Size (nm) - Plot 0	Events - Plot 0
200m	0
600m	0
1	0
1.4	0
1.8	0
2.2	0
2.6	0
3	0
3.4	0
3.8	0
4.2	0
4.6	0
5	0
5.4	0
5.8	0
6.2	0
6.6	0
7	0
7.4	0
7.8	0
8.2	0
8.6	0
9	0
9.4	0
9.8	0
10.2	0
10.6	0
11	0
11.4	0
11.8	0
12.2	0
12.6	0
13	0
13.4	0
13.8	0
14.2	0
14.6	0
15	0
15.4	0
15.8	0
16.2	0
16.6	0
17	0
17.4	0
17.8	0
18.2	0
18.6	0
19	0
19.4	0
19.8	0
20.2	0
20.6	0
21	0
21.4	0
21.8	0
22.2	0
22.6	0
23	0
23.4	0
23.8	0
24.2	0
24.6	90
25	0
25.4	0
25.8	0
26.2	0
26.6	0
27	0
27.4	0
27.8	0
28.2	0
28.6	30
29	0
29.4	0
29.8	0
30.2	0
30.6	30
31	0
31.4	0
31.8	0
32.2	0
32.6	0
33	0
33.4	20
33.8	0
34.2	20
34.6	0
35	0
35.4	60
35.8	0
36.2	40
36.6	70
37	0
37.4	90
37.8	40
38.2	0
38.6	30
39	30
39.4	20
39.8	40
40.2	20
40.6	30
41	60
41.4	30
41.8	40
42.2	60
42.6	40
43	30
43.4	70
43.8	70
44.2	50
44.6	90
45	60
45.4	70
45.8	50
46.2	70
46.6	50
47	70
47.4	90
47.8	50
48.2	80
48.6	80
49	100
49.4	110
49.8	70
50.2	110
50.6	110
51	120
51.4	110
51.8	140
52.2	220
52.6	110
53	170
53.4	90
53.8	110
54.2	140
54.6	140
55	170
55.4	180
55.8	100
56.2	190
56.6	130
57	180
57.4	160
57.8	230
58.2	130
58.6	180
59	170
59.4	230
59.8	160
60.2	180
60.6	220
61	200
61.4	140
61.8	190
62.2	310
62.6	370
63	180
63.4	280
63.8	270
64.2	230
64.6	240
65	320
65.4	370
65.8	300
66.2	340
66.6	240
67	270
67.4	360
67.8	300
68.2	220
68.6	250
69	250
69.4	190
69.8	360
70.2	390
70.6	350
71	320
71.4	300
71.8	240
72.2	250
72.6	250
73	230
73.4	330
73.8	390
74.2	310
74.6	360
75	310
75.4	340
75.8	270
76.2	350
76.6	210
77	340
77.4	230
77.8	340
78.2	250
78.6	230
79	250
79.4	220
79.8	290
80.2	370
80.6	250
81	330
81.4	200
81.8	250
82.2	250
82.6	210
83	180
83.4	280
83.8	290
84.2	250
84.6	300
85	240
85.4	160
85.8	250
86.2	180
86.6	280
87	110
87.4	140
87.8	140
88.2	150
88.6	270
89	200
89.4	260
89.8	190
90.2	170
90.6	220
91	230
91.4	190
91.8	140
92.2	140
92.6	220
93	130
93.4	260
93.8	140
94.2	160
94.6	120
95	170
95.4	120
95.8	170
96.2	130
96.6	150
97	130
97.4	170
97.8	60
98.2	60
98.6	140
99	60
99.4	90
99.8	120
100.2	100
100.6	60
101	90
101.4	150
101.8	80
102.2	90
102.6	40
103	90
103.4	60
103.8	20
104.2	60
104.6	80
105	90
105.4	100
105.8	70
106.2	120
106.6	50
107	70
107.4	30
107.8	70
108.2	80
108.6	100
109	70
109.4	90
109.8	100
110.2	60
110.6	90
111	50
111.4	60
111.8	20
112.2	50
112.6	40
113	40
113.4	20
113.8	10
114.2	50
114.6	20
115	10
115.4	30
115.8	0
116.2	40
116.6	40
117	10
117.4	20
117.8	30
118.2	20
118.6	10
119	20
119.4	20
119.8	40
120.2	30
120.6	10
121	20
121.4	20
121.8	10
122.2	20
122.6	20
123	20
123.4	10
123.8	0
124.2	10
124.6	40
125	20
125.4	10
125.8	10
126.2	10
126.6	0
127	30
127.4	20
127.8	0
128.2	30
128.6	0
129	30
129.4	30
129.8	0
130.2	50
130.6	10
131	0
131.4	20
131.8	0
132.2	10
132.6	0
133	0
133.4	30
133.8	10
134.2	30
134.6	10
135	10
135.4	0
135.8	0
136.2	0
136.6	0
137	10
137.4	20
137.8	30
138.2	0
138.6	20
139	20
139.4	0
139.8	0
140.2	0
140.6	0
141	10
141.4	10
141.8	10
142.2	20
142.6	10
143	0
143.8	10
144.2	20
144.6	0
145	0
145.4	10
145.8	0
146.2	20
146.6	0
147	10
147.4	0
147.8	0
148.2	0
148.6	0
149	10
149.4	0
149.8	10
150.2	0
150.6	0
151	10
151.4	10
151.8	0
152.2	0
152.6	0
153	0
153.4	0
153.8	0
154.2	0
154.6	0
155	0
155.4	0
155.8	0
156.2	0
156.6	0
157	0
157.4	0
157.8	0
158.2	0
158.6	0
159	0
159.4	0
159.8	0
160.2	10
160.6	20
161	0
161.4	10
161.8	0
162.2	0
162.6	10
163	0
163.4	0
163.8	0
164.2	0
164.6	0
165	0
165.4	0
165.8	0
166.2	0
167	10
167.4	0
167.8	10
168.2	10
168.6	0
169	0
169.4	0
169.8	0
170.2	0
170.6	0
171	0
171.4	0
171.8	0
172.2	0
172.6	0
173	0
173.4	0
173.8	0
174.2	0
174.6	0
175	0
175.4	0
175.8	0
176.2	0
176.6	0
177	0
177.4	0
177.8	0
178.2	0
178.6	10
179	0
179.4	0
179.8	0
180.2	0
180.6	0
181	0
181.4	10
181.8	0
182.2	0
182.6	0
183	0
183.4	0
183.8	0
184.2	0
184.6	0
185	0
185.4	0
185.8	0
186.2	0
186.6	0
187	0
187.4	0
187.8	0
188.2	0
188.6	0
189	0
189.4	0
189.8	0
190.2	10
190.6	0
191	0
191.4	0
191.8	0
192.2	0
192.6	0
193	0
193.4	0
193.8	0
194.2	0
194.6	0
195	0
195.4	0
195.8	0
196.2	0
196.6	0
197	0
197.4	0
197.8	0
198.2	0
198.6	0
199	0
199.4	0
199.8	0
